# Supplementary material for: Mortality Prediction in Diffuse Large B-Cell Lymphoma Using Supervised Machine Learning Models—A Retrospective Study
Source: J Clin Med. 2025 Nov 19;14(22):8216. doi: 10.3390/jcm14228216 (PMC12653685; doi:10.3390/jcm14228216)
Supplement: Supplementary file 1 [file jcm-14-08216-s001.zip]

Archive with 1 entries (1 files):
- jcm-3959958-supplementary.pdf
